# Supplementary material for: Differential Nutrient Use Efficiency and Biomass Partitioning of Interspecific Hybrids and Commercial Sugarcane Genotypes Under Early Drought Stress and Recovery Conditions
Source: Plants (Basel). 2025 Dec 5;14(24):3717. doi: 10.3390/plants14243717 (PMC12736929; doi:10.3390/plants14243717)
Supplement: Supplementary file 1 [file plants-14-03717-s001.zip]

Archive with 1 entries (1 files):
- plants-3965851-supplementary.pdf
